# Supplementary material for: Genome rearrangements and pervasive meiotic drive cause hybrid infertility in fission yeast
Source: eLife. 2014 Jun 24;3:e02630. doi: 10.7554/eLife.02630 (PMC4066438; doi:10.7554/eLife.02630)
Supplement: Supplementary file 1. — Yeast strain description. DOI: http://dx.doi.org/10.7554/eLife.02630.033 [file elife02630s001.xlsx]

## Sheet: Sheet1
Supplemental File 1
SZY#	Other name	Species	Genotype	Used for
142	GP6170	Sp	h+ ade6-52 ura1-61 arg3-124 lys7-1	rec12+ crosses
210		Sk	h90 ade6∆::hphMX4 his5∆::natMX4 ura4∆::kanMX4	rec12+ crosses
180		Sk	h90 lys1∆::kanMX4	rec12+ crosses
128	GP1164	Sp	h+ ade6-52 leu1-32 his5-303	rec12+ crosses
71		Sk	h90 lys4∆::kanMX4	rec12+ crosses
127	GP208	Sp	h- ade8-106	rec12+ crosses
94		Sk	h90 lys4∆::kanMX4 his4∆::kanMX4	rec12+ crosses
297		Sk	h90 ura4∆::kanMX4 lys1∆::kanMX4 ade6∆::hphMX4	rec12+ crosses
480	GP282	Sp	h- his5-303	rec12+ crosses
343	GP2554	Sp	h- leu1-32 his7-366	rec12+ crosses
198		Sp	h- ura4-x (ura4-294 or ura4-D18) lys1-37	rec12+ crosses
130	GP607	Sp	h+ his5-303 ade6-52	rec12+ crosses
354		Sk	h90 ura4∆::natMX4 ade8∆::ura4C-term::kanMX4	rec12+ crosses
291		Sk	h90 ura4∆::kanMX4 lys1∆::kanMX4 his5∆::natMX4	rec12+ crosses
186		Sk	h90 ade6∆::hphMX4	rec12+ crosses
201		Sp	h- lys1-37 rec12-171::ura4+ ura4-x (ura4-294 or ura4-D18)	rec12∆ crosses
208		Sk	h90 ade6∆::hphMX4 his5∆::natMX4 ura4∆::kanMX4 rec12∆::ura4+	rec12∆ crosses
491		Sp	lys1-37 ura4-D18 rec12-169::3HA6His-kanMX6	rec12∆ crosses
511		Sp	his5-303 ade6-M210 rec12-169::3HA6His-kanMX6	rec12∆ crosses
196		Sk	h90 ura4∆::kanMX4 lys1∆::kanMX4 rec12∆::ura4+	rec12∆ crosses
147		Hybrid	h90 rec12-117 lys4∆::kanMX4 ura4∆::kanMX4	rec12∆ crosses
298		Sk	h90 ura4∆::kanMX4 lys1∆::kanMX4 his5∆::natMX4 rec12∆::ura4+	rec12∆ crosses
240		Hybrid	h- rec12∆::ura4+ ade6∆::hphMX4 ura4∆::kanMX4	rec12∆ crosses
302		Hybrid	h90 rec12∆::ura4+ his5∆::natMX4 ura4-x (ura4-294 or ura4-D18)	rec12∆ crosses
296		Sk	h90 ura4∆::kanMX4 lys1∆::kanMX4 ade6∆::hphMX4 rec12∆::ura4+	rec12∆ crosses
186		Sk	h90 ade6∆::hphMX4	Cell morphology and meiotic division timing
181		Sk	h90 lys1∆::kanMX4	Cell morphology and meiotic division timing
183		Sp	h90, ade6-469, ura4-294, leu1-x	Cell morphology and meiotic division timing
44	GP745	Sp	h- lys4-95	Cell morphology and meiotic division timing
183		Sp	h90, ade6-469, ura4-294, leu1-x	rad50+ PFG electrophoresis
181		Sk	h90 lys1∆::kanMX4	rad50+ PFG electrophoresis
44		Sp	h- lys4-95	rad50+ PFG electrophoresis
13		Sk	wild-type	rad50+ PFG electrophoresis
221		Sk	h90 natMX4::rec12::6Xhis2XFLAG natMX4::rad50K81I lys4∆::kanMX4	rad50S PFG electrophoresis, DSB hotspot mapping
222		Sk	h90 natMX4::rec12::6Xhis2XFLAG natMX4::rad50K81I lys4∆::kanMX4	rad50S PFG electrophoresis, DSB hotspot mapping
218		Sp	ura4-D18 leu1-32 rec12-201::6Xhis2XFLAG rad50S	rad50S PFG electrophoresis
