# Supplementary material for: Genome rearrangements and pervasive meiotic drive cause hybrid infertility in fission yeast
Source: eLife. 2014 Jun 24;3:e02630. doi: 10.7554/eLife.02630 (PMC4066438; doi:10.7554/eLife.02630)
Supplement: Supplementary file 2. — Oligo/primer description. DOI: http://dx.doi.org/10.7554/eLife.02630.034 [file elife02630s002.xlsx]

## Sheet: Sheet1
Supplemental File 2
oligo number	Sequence	use
189	TTGAAAAAAAGATTCGTTTTTTCAACATTTACCATCTCATTAAGCTGAGCTGCCAAGGTATATACATACTTCATCGAATCACATACGATTTAGGTGACAC	to make ade6∆::hphMX4
190	ACAATCTAGAATTTCAAAATAAAATATTATTTAAAACAAAAAGCAAGCAAAATCATTTAACAGTTATGTCTATGGTCGC AATACGACTCACTATAGGGAG	to make ade6∆::hphMX4
193	CATTTTTTAATAAGGAAGTTTTCCATAAATTCCTGTAATTCTCGGTTGATCTAATTGAAAAGAGTAGTTTTGCATCACGCACATACGATTTAGGTGACAC	to make his5∆::natMX4
195	TTGTTTTCAAGCAACTCTAAAATTTAGACAATTTGGATGCAAAATTGTCGTTCTTTTCCTGACATAATCCAATTCATCTAATACGACTCACTATAGGGAG	to make his5∆::natMX4
40	ACATGTCGTGTTTTCTTACCGTATTGTCCTACCAAGAACCTCTTTTTTGCTTGGATCGAAATTAAAGGTTTAAAAGCAAACACATACGATTTAGGTGACAC	to make ura4∆::kanMX6
41	AAAACGCCTAGGAAAACAAACGCAAACAAGGCATCGACTTTTTCAATAACCAACCAAAAAAATTTTACATTAGTCTTTTTAATACGACTCACTATAGGGAG	to make ura4∆::kanMX6
197	TTTATCATCTACAACGAAGGTTTTAGGCAGTTCGAACATTTGACACTCTCCGTTACCAACAACATATCATACTTTCAAACACATACGATTTAGGTGACAC	to make lys1∆::kanMX6
198	AAAGAAAAACAGGATAGATATTAGAAGTCTACATAGATTCTAAATTTTTCATTTTGGATAATTTAACTGCTTAATAAATAATACGACTCACTATAGGGAG	to make lys1∆::kanMX6
44	ATAATTTATATATTTATACTTAATTCATTTTAGAAAATTCGCTTTTCCTTTTCCTTTTTTTGCATTTTAAAGTCATCAACCACATACGATTTAGGTGACAC	to make lys4∆::kanMX6
45	ACATGCGAAACATATATACAATGCAAGCCAAGAAGAGAGGAGTTAAATTTTTAAAATTGGGGCTAATAATCACTTCCAATAATACGACTCACTATAGGGAG	to make lys4∆::kanMX6
42	GCTATCGTAATGCAATCGACGGTGTGCCATGAGTATACATTATAAGCAAATTTGAAGTTACATTTTGCATTACTCATATTCACATACGATTTAGGTGACAC	to make his4∆::kanMX6
43	TTGACATCTAATTTAGTGCTAAAAGGGGAAGGAATTAGATACAAATATTTTTTTATCGTAATTCAGACGGACTTCGCTAGAATACGACTCACTATAGGGAG	to make his4∆::kanMX6
88	TTACACTGTAACCATACGCGCTTTGCATAATTATCTAGACAATGCAAAGAATGCTGAACGCGTCCAGAAAGTAAAAAAACTACAAATCCCACTGGCTATATGTATGC	to make rec12∆::ura4+
89	AATTGAAATCTAGCAAGTCATCCATGTTGGAGGCTTTATTATGGGAGTGTAGTGAAAGTAGGTTGAACTATCCAAGAACCAAACTCCCTCTCAGCGTCG	to make rec12∆::ura4+
186	ATAGGA AAGCTTCGACAACTAAGAGCCATAGATCAAGCGGTTAC	to make natMX4::rec12::6Xhis2XFLAG; to clone upstream part of rec12
183	ATAGGAATCGATACTCGAAAGAGTTCAAATATATTTACTTTTCTTTCAACTTTTCTGTAGACAAGAACATAAGTTGTTTAGGAATTTCAAATTTCGATCC	to make natMX4::rec12::6Xhis2XFLAG; to clone rec12::6Xhis2XFLAG
184	ATAGGAGATATCTCTGGGCTACTGGGGCGGGAAGGGAGTAGGATGGCGTTCTACTATTATTATTACTGTAATTATTTTGATTAGATGGTGTAGATTTATC	to make natMX4::rec12::6Xhis2XFLAG; to clone rec12::6Xhis2XFLAG
170	CGATAAATGGAGCTTGGGTATTAATAACTCAAATTTCCCGGGAATTGTGCTAATAATCATAATAATACTTTTCTATGACAATTCAAACCCACTAGTATTG	to make natMX4::rad50K81I; amplify first part of rad50 and introduce K81I mutation and upstream SmaI site
165	TTTTTAACAGATAATTGTAATGATCTGGTACAGATCATCTTAACTTGGTTCGTATTTCGAAACGCCAAAATGACCTGAGCAAGGACCTCTTTTTCACCGC	to make natMX4::rad50K81I; amplify first part of rad50 and introduce K81I mutation and upstream SmaI site
171	TTTAATTAACATCTTTATTTAATCAATATGATTTATTATAAAATATCGGTATAAAGAATGTAGTTTTTACCGATAAATGGAGCTTGGGTATTAATAACTC	to amplify natMX4::rad50K81I transfomation cassette
173	TCTTTCATTGTCTTTCAATATTAGCAATTGTCCGTCCAAGGTTTTCTGTTGTCGAGTAGTTTTTTTAACAGATAATTGTAATGATCTGGTACAGATCATC	to amplify natMX4::rad50K81I transfomation cassette
175	AGCAGATTGGAAGGGTTAGACTGTTCG	to amplify mtDNA at site 2,707
176	GAGACTCGAACTCACAAGGTTATTCACCAG	to amplify mtDNA at site 2,708
177	GTCTGTATAGCTCAATGGTAGAGCATCTCAC	to amplify mtDNA at site 10,128
178	AGAAACTAGCACCATTTGCATGGAAAGCTC	to amplify mtDNA at site 10,129
309	TCTTCAACAACAGCCTTAGTAATATCAGCGG	to make leu1 Southern probe
310	TTTCAGATGAGGCTTCTGTCATTCCTGG	to make leu1 Southern probe
191	GGCCGCCTGTTGCAATTCATC	to make ade6 Southern probe (from ade6∆::hphMX4 template DNA)
14	GTATTCTGGGCCTCCATGTCG	to make ade6 Southern probe (from ade6∆::hphMX4 template DNA)
311	TTGAGGAATCTATTCGCAAGCATGGTCG	to make SPCP1E11.08 Southern probe
312	AGCAAATAGGTTGGAACAGCACCTTGAG	to make SPCP1E11.08 Southern probe
266	GGATTGGGTTTCAACATATTATGTTTGATGGCTGAG	to make alr2 Southern probe
268	CAATTATGATAGGCAGATATGCGGATATAGTTGGAC	to make alr2 Southern probe
313	ACTATAGCAACTTGAGAGCTGCAATACGTG	to verify the chromosome 1 inversion (#1)
314	AAGTCATCAACACTTCGTTGCTGTTGG	to verify the chromosome 1 inversion (#2)
315	ATGCAGGGAATTGAAAGACCGAGTTCG	to verify the chromosome 1 inversion (#3)
316	CAACAACTTCAGCAATGAATGACTGACTGG	to verify the chromosome 1 inversion (#4)
327	CACTAGACTGCTACAATTCCCTCTCCTTG	to identify the breakpoints of the translocation between Chr2 and Chr3 (#1)
328	AAGGAGATTTATGGGTGCTTTAGGCACG	to identify the breakpoints of the translocation between Chr2 and Chr3 (#2)
329	TGACAAATCAAACCAATCCAACATCACTTCTG	to identify the breakpoints of the translocation between Chr2 and Chr3 (#3)
330	ACAAACTCAACGAAGATTTGACAAGAGCG	to identify the breakpoints of the translocation between Chr2 and Chr3 (#4)
